# Supplementary material for: Towards a Parsimonious Pathway Model of Modifiable and Mediating Risk Factors Leading to Diabetes Risk
Source: Int J Environ Res Public Health. 2021 Oct 17;18(20):10907. doi: 10.3390/ijerph182010907 (PMC8536137; doi:10.3390/ijerph182010907)
Supplement: Supplementary file 1 [file ijerph-18-10907-s001.zip]

Archive with 14 entries (11 files):
- SupplementaryFiles/
- SupplementaryFiles/TableS5.pdf
- __MACOSX/
- __MACOSX/SupplementaryFiles/
- __MACOSX/SupplementaryFiles/._TableS5.pdf
- SupplementaryFiles/TableS4.pdf
- __MACOSX/SupplementaryFiles/._TableS4.pdf
- SupplementaryFiles/TableS1.pdf
- __MACOSX/SupplementaryFiles/._TableS1.pdf
- SupplementaryFiles/TableS3.pdf
- __MACOSX/SupplementaryFiles/._TableS3.pdf
- SupplementaryFiles/TableS2.pdf
- __MACOSX/SupplementaryFiles/._TableS2.pdf
- __MACOSX/._SupplementaryFiles
